# Supplementary material for: Intra-Species Diversity and Panmictic Structure of Cryptosporidium parvum Populations in Cattle Farms in Northern Spain
Source: PLoS One. 2016 Feb 5;11(2):e0148811. doi: 10.1371/journal.pone.0148811 (PMC4746124; doi:10.1371/journal.pone.0148811)
Supplement: S1 Table — Samples exhibiting a mixed infection at a single locus were allocated to the corresponding MLT. (XLSX) [file pone.0148811.s001.xlsx]

## Sheet: Corderos
MX	MLT	ML2	C1	TP14	CP47	5B12	ML1	D1	B1	MSB	E1	MSC6-7	PAR60	Subtipo	EXPLOTACIÓN	18S CORTO
C272	31	191 (1)	265 (5)	324 (1)	417 (1)	169 (3)	238 (2)	274 (3)	163 (3)	304 (1)	339 (3)	514 (1)	351 (6)	IIaA15G2 R1	111	396
C358	49	193 (2)	235 (1)	342 (3)	417 (1)	171 (4)	226(1)	283 (2)	199 (7)	304 (1)	327(6)	514 (1)	351 (6)	IIaA15G2 R1	12	396
C369	11	191 (1)	235 (1)	324 (1)	417 (1)	171 (4)	226(1)	283 (2)	163 (3)	304 (1)	339 (3)	514 (1)	332-338	IIdA17G1-IIdA19G1	171	396
C168	58	193 (2)	277 (7)	324 (1)	417 (1)	171 (4)	238 (2)	283 (2)	163 (3)	310 (2)	339 (3)	514 (1)	339	IIdA17G1R1	38	396
C468	15	191 (1)	235 (1)	333 (2)	417 (1)	169 (3)	226(1)	283 (2)	163 (3)	304 (1)	342(8)	561(9)	335-344	IIdA18G1- IIdA21G1	42	396
C149	63	221 (7)	235 (1)	333(2)	417 (1)	169 (3)	226(1)	268 (7)	163 (3)	322 (4)	339 (3)	514 (1)	338 (2)	IIdA19G1	12	393
C151	64	221 (7)	235 (1)	333 (2)	417 (1)	169 (3)	226(1)	274 (3)	163 (3)	322 (4)	339 (3)	514 (1)	338 (2)	IIdA19G1	12	396
C167	57	193 (2)	277 (7)	324 (1)	417 (1)	169 (3)	238 (2)	277 (1)	163 (3)	310 (2)	339 (3)	514 (1)	338 (2)	IIdA19G1	38	396
C184	3	191 (1)	235 (1)	324 (1)	417 (1)	167 (1)	223 (3)	283 (2)	163 (3)	310 (2)	339 (3)	514 (1)	338 (2)	IIdA19G1	112	396
C185	52	193 (2)	265 (5)	324 (1)	417 (1)	169 (3)	226-232(6)	277 (1)	163 (3)	310 (2)	339 (3)	514 (1)	338 (2)	IIdA19G1	161	396
C186	54	193 (2)	265 (5)	324 (1)	417 (1)	169 (3)	226(1)	283 (2)	163 (3)	310 (2)	339 (3)	514 (1)	338 (2)	IIdA19G1	161	396
C195	64	221 (7)	235 (1)	333 (2)	417 (1)	169 (3)	226(1)	274 (3)	163 (3)	322 (4)	339 (3)	514 (1)	338 (2)	IIdA19G1	13	396
C197	64	221 (7)	235 (1)	333 (2)	417 (1)	169 (3)	226(1)	274 (3)	163 (3)	322 (4)	339 (3)	514 (1)	338 (2)	IIdA19G1	13	396
C216	70	227 (9)	235 (1)	324 (1)	417 (1)	169 (3)	226(1)	274 (3)	157 (2)	304 (1)	312 (4)	514 (1)	338 (2)	IIdA19G1	85	396
C221	1	191 (1)	235 (1)	324 (1)	417 (1)	167 (1)	226(1)	274 (3)	163 (3)	310 (2)	339 (3)	514 (1)	338 (2)	IIdA19G1	67	396
C222	1	191 (1)	235 (1)	324 (1)	417 (1)	167 (1)	226(1)	274 (3)	163 (3)	310 (2)	339 (3)	514 (1)	338 (2)	IIdA19G1	67	396
C225	1	191 (1)	235 (1)	324 (1)	417 (1)	167 (1)	226(1)	274 (3)	163 (3)	310 (2)	339 (3)	514 (1)	338 (2)	IIdA19G1	67	396
C227	46	193 (2)	235 (1)	342 (3)	417 (1)	169 (3)	226-232(6)	277 (1)	193 (6)	310 (2)	339 (3)	514 (1)	338 (2)	IIdA19G1	3	396
C228	47	193 (2)	235 (1)	342 (3)	417 (1)	169 (3)	226(1)	283 (2)	193 (6)	310 (2)	339 (3)	514 (1)	338 (2)	IIdA19G1	3	396
C239	72	231 (11)	235 (1)	324 (1)	417 (1)	167 (1)	238 (2)	274 (3)	163 (3)	304 (1)	312 (4)	514 (1)	338 (2)	IIdA19G1	67	396
C266	71	231 (11)	235 (1)	324 (1)	417 (1)	167 (1)	238 (2)	272 (8)	163 (3)	304 (1)	312 (4)	514 (1)	338 (2)	IIdA19G1	133	396
C267	74	231 (11)	235 (1)	336(8)	417 (1)	167 (1)	238 (2)	274 (3)	163 (3)	304 (1)	312 (4)	514 (1)	338 (2)	IIdA19G1	133	396
C273	23	191 (1)	235 (1)	333-336(6)	417 (1)	169 (3)	226(1)	268 (7)	163 (3)	322 (4)	339 (3)	514 (1)	338 (2)	IIdA19G1	140	396
C274	51	193 (2)	259 (3)	324 (1)	417 (1)	169 (3)	226(1)	262 (2)	163 (3)	304 (1)	339 (3)	514 (1)	338 (2)	IIdA19G1	145	396
C285	40	193 (2)	235 (1)	324 (1)	417 (1)	167 (1)	238 (2)	262 (2)	163 (3)	304 (1)	339 (3)	514 (1)	338 (2)	IIdA19G1	146	396
C356	32	191 (1)	265 (5)	333 (2)	417 (1)	169 (3)	226(1)	274 (3)	163 (3)	310 (2)	339 (3)	514 (1)	338 (2)	IIdA19G1	50	396
C360	64	221 (7)	235 (1)	333 (2)	417 (1)	169 (3)	226(1)	274 (3)	163 (3)	322 (4)	339 (3)	514 (1)	338 (2)	IIdA19G1	143	396
C361	64	221 (7)	235 (1)	333 (2)	417 (1)	169 (3)	226(1)	274 (3)	163 (3)	322 (4)	339 (3)	514 (1)	338 (2)	IIdA19G1	143	396
C367	42	193 (2)	235 (1)	324 (1)	417 (1)	169 (3)	223 (3)	283 (2)	163 (3)	310 (2)	339 (3)	514 (1)	338 (2)	IIdA19G1	170	393
C392	66	225(8)	235 (1)	324 (1)	417 (1)	169 (3)	226(1)	274 (3)	157 (2)	304 (1)	339 (3)	514 (1)	338 (2)	IIdA19G1	85	396
C416	69	225 (8)	235 (1)	324 (1)	417 (1)	169 (3)	226-232(6)	274 (3)	157 (2)	304 (1)	312 (4)	514 (1)	338 (2)	IIdA19G1	85	393
C417	68	225 (8)	235 (1)	324 (1)	417 (1)	169 (3)	226(1)	274 (3)	157 (2)	304 (1)	333 (7)	514 (1)	338 (2)	IIdA19G1	85	393
C465	69	225 (8)	235 (1)	324 (1)	417 (1)	169 (3)	226-232(6)	274 (3)	157 (2)	304 (1)	312 (4)	514 (1)	338 (2)	IIdA19G1	77	393
C466	67	225 (8)	235 (1)	324 (1)	417 (1)	169 (3)	226(1)	274 (3)	157 (2)	304 (1)	312 (4)	514 (1)	338 (2)	IIdA19G1	77	393
C489	19	191 (1)	235 (1)	342 (3)	417 (1)	169 (3)	226(1)	274 (3)	157 (2)	304 (1)	312 (4)	514 (1)	338 (2)	IIdA19G1	85	393
C498	55	193 (2)	265 (5)	342 (3)	420 (2)	167 (1)	226(1)	274 (3)	157 (2)	304 (1)	336 (1)	514 (1)	338 (2)	IIdA19G1	89	393
C499	56	193 (2)	265 (5)	342 (3)	420 (2)	167 (1)	238 (2)	274 (3)	157 (2)	304 (1)	336 (1)	514 (1)	338 (2)	IIdA19G1	89	393
C500	43	193 (2)	235 (1)	324 (1)	417 (1)	169 (3)	226-232	272 (8)	157-193(10)	304-310(5)	339 (3)	514 (1)	338 (2)	IIdA19G1	90	393
C502	2	191 (1)	235 (1)	324 (1)	417 (1)	167 (1)	226(1)	251 (4)	157 (2)	304 (1)	339 (3)	514 (1)	338 (2)	IIdA19G1	90	396
C509	64	221 (7)	235 (1)	333 (2)	417 (1)	169 (3)	226(1)	274 (3)	163 (3)	322 (4)	339 (3)	514 (1)	338 (2)	IIdA19G1	94	393
C510	62	221 (7)	235 (1)	333 (2)	417 (1)	167 (1)	226(1)	274 (3)	163 (3)	322 (4)	339 (3)	514 (1)	338 (2)	IIdA19G1	94	393
C512	64	221 (7)	235 (1)	333 (2)	417 (1)	169 (3)	226(1)	274 (3)	163 (3)	322 (4)	339 (3)	514 (1)	338 (2)	IIdA19G1	95	393
C513	64	221 (7)	235 (1)	333 (2)	417 (1)	169 (3)	226(1)	274 (3)	163 (3)	322 (4)	339 (3)	514 (1)	338 (2)	IIdA19G1	95	393
C558	44	193 (2)	235 (1)	333 (2)	417 (1)	167 (1)	238 (2)	289 (10)	157 (2)	310 (2)	312 (4)	514 (1)	338 (2)	IIdA19G1	107	396
C559	44	193 (2)	235 (1)	333 (2)	417 (1)	167 (1)	238 (2)	289 (10)	157 (2)	310 (2)	312 (4)	514 (1)	338 (2)	IIdA19G1	107	396
C575	41	193 (2)	235 (1)	324 (1)	417 (1)	169 (3)	226(1)	274 (3)	163 (3)	304 (1)	339 (3)	514 (1)	338 (2)	IIdA19G1	35	393
C576	41	193 (2)	235 (1)	324 (1)	417 (1)	169 (3)	226(1)	274 (3)	163 (3)	304 (1)	339 (3)	514 (1)	338 (2)	IIdA19G1	35	393
C581	45	193 (2)	235 (1)	333 (2)	417 (1)	169 (3)	226(1)	251 (4)	193 (6)	310 (2)	339 (3)	514 (1)	338 (2)	IIdA19G1	35	396
C582	48	193 (2)	235 (1)	342 (3)	417 (1)	169 (3)	226(1)	251 (4)	193 (6)	310 (2)	312 (4)	514 (1)	338 (2)	IIdA19G1	36	393
C588	72	231 (11)	235 (1)	324 (1)	417 (1)	167 (1)	238 (2)	274 (3)	163 (3)	304 (1)	312 (4)	514 (1)	338 (2)	IIdA19G1	117	393
C590	72	231 (11)	235 (1)	324 (1)	417 (1)	167 (1)	238 (2)	274 (3)	163 (3)	304 (1)	312 (4)	514 (1)	338 (2)	IIdA19G1	117	396
C593	41	193 (2)	235 (1)	324 (1)	417 (1)	169 (3)	226(1)	274 (3)	163 (3)	304 (1)	339 (3)	514 (1)	338 (2)	IIdA19G1	118	393
C595	41	193 (2)	235 (1)	324 (1)	417 (1)	169 (3)	226(1)	274 (3)	163 (3)	304 (1)	339 (3)	514 (1)	338 (2)	IIdA19G1	118	393
C597	44	193 (2)	235 (1)	333 (2)	417 (1)	167 (1)	238 (2)	289 (10)	157 (2)	310 (2)	312 (4)	514 (1)	338 (2)	IIdA19G1	76	396
C599	73	231 (11)	235 (1)	324 (1)	417 (1)	169 (3)	223 (3)	283 (2)	163 (3)	310 (2)	339 (3)	514 (1)	338 (2)	IIdA19G1	119	393
C601	50	193 (2)	235 (1)	336-342(7)	417 (1)	169 (3)	226-232(6)	251 (4)	193 (6)	310 (2)	339 (3)	514 (1)	338 (2)	IIdA19G1	120	393
C602	20	191 (1)	235 (1)	342 (3)	417 (1)	169 (3)	226(1)	251 (4)	193 (6)	310 (2)	339 (3)	514 (1)	338 (2)	IIdA19G1	120	396
C606	8	191 (1)	235 (1)	324 (1)	417 (1)	169 (3)	223 (3)	283 (2)	163 (3)	310 (2)	339 (3)	514 (1)	338 (2)	IIdA19G1	119	393
C618	73	231 (11)	235 (1)	324 (1)	417 (1)	169 (3)	223 (3)	283 (2)	163 (3)	310 (2)	339 (3)	514 (1)	338 (2)	IIdA19G1	112	393
C237	5	191 (1)	235 (1)	324 (1)	417 (1)	169 (3)	226(1)	283 (2)	163 (3)	304 (1)	333 (7)	514 (1)	338-350	IIdA19G1- IIdA23G1	153	396
C598	9	191 (1)	235 (1)	324(1)	417 (1)	169 (3)	223 (3)	283 (2)	163 (3)	310 (2)	339 (3)	514 (1)	338-350	IIdA19G1- IIdA23G1	119	393
C128	35	191 (1)	277 (7)	324 (1)	417 (1)	167 (1)	238 (2)	262 (2)	157 (2)	310 (2)	336 (1)	514 (1)	341	IIdA20G1	31	396
C152	76	237(14)	262(4)	324 (1)	417 (1)	171 (4)	226(1)	251 (4)	199 (7)	316 (2)	336 (1)	514 (1)	341	IIdA20G1	35	393
C124	36	191 (1)	277 (7)	324 (1)	417 (1)	167 (1)	238 (2)	262 (2)	157 (2)	310 (2)	336 (1)	514 (1)	344 (3)	IIdA21G1	150	396
C127	37	191 (1)	277 (7)	324 (1)	417 (1)	167 (1)	238 (2)	268 (7)	157 (2)	310 (2)	336 (1)	514 (1)	344 (3)	IIdA21G1	31	396
C155	65	221 (7)	235 (1)	342 (3)	417 (1)	171 (4)	226(1)	283 (2)	199 (7)	304 (1)	327 (6)	514 (1)	344 (3)	IIdA21G1	14	396
C156	65	221 (7)	235 (1)	342 (3)	417 (1)	171 (4)	226(1)	283 (2)	199 (7)	304 (1)	327 (6)	514 (1)	344 (3)	IIdA21G1	14	396
C205	17	191 (1)	235 (1)	333 (2)	417 (1)	169 (3)	226(1)	283 (2)	157 (2)	304 (1)	333 (7)	514 (1)	344 (3)	IIdA21G1	42	396
C233	29	191 (1)	265 (5)	324 (1)	417 (1)	169 (3)	226(1)	274 (3)	163 (3)	304 (1)	339 (3)	514 (1)	344 (3)	IIdA21G1	57	396
C236	14	191 (1)	235 (1)	333 (2)	417 (1)	169 (3)	226(1)	283 (2)	163 (3)	304 (1)	333 (7)	514 (1)	344 (3)	IIdA21G1	40	396
C249	27	191 (1)	241 (2)	342 (3)	423 (3)	167 (1)	238-244	251 (4)	163 (3)	304 (1)	324(5)	514 (1)	344 (3)	IIdA21G1	47	396
C271	30	191 (1)	265 (5)	324 (1)	417 (1)	169 (3)	238 (2)	274 (3)	163 (3)	304 (1)	339 (3)	514 (1)	344 (3)	IIdA21G1	111	396
C357	33	191 (1)	265 (5)	333 (2)	417 (1)	169 (3)	226(1)	274 (3)	163 (3)	310 (2)	339 (3)	514 (1)	344 (3)	IIdA21G1	50	396
C382	29	191 (1)	265 (5)	324 (1)	417 (1)	169 (3)	226(1)	274 (3)	163 (3)	304 (1)	339 (3)	514 (1)	344 (3)	IIdA21G1	57	396
C383	29	191 (1)	265 (5)	324 (1)	417 (1)	169 (3)	226(1)	274 (3)	163 (3)	304 (1)	339 (3)	514 (1)	344 (3)	IIdA21G1	57	396
C393	59	195 (3)	235 (1)	324 (1)	417 (1)	169 (3)	226(1)	274 (3)	157 (2)	304 (1)	312 (4)	514 (1)	344 (3)	IIdA21G1	85	393
C398	60	195 (3)	235 (1)	333 (2)	417 (1)	169 (3)	226(1)	274 (3)	163 (3)	304 (1)	339 (3)	514 (1)	344 (3)	IIdA21G1	135	396
C399	16	191 (1)	235 (1)	333 (2)	417 (1)	169 (3)	226(1)	274 (3)	163 (3)	304 (1)	339 (3)	514 (1)	344 (3)	IIdA21G1	135	396
C401	30	191 (1)	265 (5)	324 (1)	417 (1)	169 (3)	238 (2)	274 (3)	163 (3)	304 (1)	339 (3)	514 (1)	344 (3)	IIdA21G1	164	396
C414	4	191 (1)	235 (1)	324 (1)	417 (1)	169 (3)	226(1)	283 (2)	163 (3)	304 (1)	333 (7)	514 (1)	344 (3)	IIdA21G1	153	393
C415	4	191 (1)	235 (1)	324 (1)	417 (1)	169 (3)	226(1)	283 (2)	163 (3)	304 (1)	333 (7)	514 (1)	344 (3)	IIdA21G1	153	393
C460	28	191 (1)	241 (2)	342 (3)	423 (3)	177 (6)	223 (3)	251 (4)	181 (5)	304 (1)	312 (4)	514 (1)	344 (3)	IIdA21G1	75	396
C461	24	191 (1)	241 (2)	324 (1)	417 (1)	167 (1)	223 (3)	251 (4)	181 (5)	304 (1)	324 (5)	514 (1)	344 (3)	IIdA21G1	75	396
C467	14	191 (1)	235 (1)	333 (2)	417 (1)	169 (3)	226(1)	283 (2)	163 (3)	304 (1)	333 (7)	514 (1)	344 (3)	IIdA21G1	42	393
C477	61	197 (4)	235 (1)	342 (3)	417 (1)	169 (3)	238 (2)	283 (2)	193 (6)	304 (1)	324 (5)	514 (1)	344 (3)	IIdA21G1	156	393
C478	61	197 (4)	235 (1)	342 (3)	417 (1)	169 (3)	238 (2)	283 (2)	193 (6)	304 (1)	324 (5)	514 (1)	344 (3)	IIdA21G1	156	393
C544	18	191 (1)	235 (1)	333 (2)	417 (1)	169 (3)	226(1)	283 (2)	163 (3)	304 (1)	330(2)	514 (1)	344 (3)	IIdA21G1	102	393
C545	7	191 (1)	235 (1)	324 (1)	417 (1)	169 (3)	226-232(6)	277/283(11)	163 (3)	304 (1)	333 (7)	514 (1)	344 (3)	IIdA21G1	102	393
C586	26	191 (1)	241 (2)	342 (3)	423 (3)	167 (1)	226(1)	274 (3)	181 (5)	310 (2)	312 (4)	514 (1)	344 (3)	IIdA21G1	116	396
C136	22	191 (1)	235 (1)	342 (3)	423 (3)	169 (3)	223 (3)	277 (1)	157 (2)	310 (2)	312 (4)	514 (1)	347 (4)	IIdA22G1	157	396
C284	34	191 (1)	265 (5)	342 (3)	417 (1)	167 (1)	226(1)	262 (2)	199 (7)	310 (2)	342 (8)	514 (1)	347 (4)	IIdA22G1	67	396
C462	12	191 (1)	235 (1)	324 (1)	417 (1)	165-171(7)	223 (3)	274 (3)	157 (2)	310 (2)	312 (4)	514 (1)	347 (4)	IIdA22G1	76	393
C463	13	191 (1)	235 (1)	324 (1)	417 (1)	167 (1)	223 (3)	274 (3)	157 (2)	322 (4)	312 (4)	514 (1)	347 (4)	IIdA22G1	76	393
C217	39	193 (2)	235 (1)	324 (1)	417 (1)	167 (1)	226(1)	274 (3)	157 (2)	304 (1)	312 (4)	514 (1)	350 (5)	IIdA23G1	85	396
C261	25	191 (1)	241 (2)	333 (2)	423 (3)	169 (3)	226(1)	251 (4)	163 (3)	304 (1)	312 (4)	514 (1)	350 (5)	IIdA23G1	47	396
C368	10	191 (1)	235 (1)	324 (1)	417 (1)	171 (4)	226(1)	283 (2)	163 (3)	304 (1)	339 (3)	514 (1)	350 (5)	IIdA23G1	171	396
C573	6	191 (1)	235 (1)	324 (1)	417 (1)	169 (3)	238 (2)	274 (3)	163 (3)	304 (1)	339 (3)	514 (1)	350 (5)	IIdA23G1	111	393
C617	75	231 (11)	265 (5)	324 (1)	417 (1)	169 (3)	238 (2)	277 (1)	193 (6)	322 (4)	336 (1)	551(3)	350 (5)	IIdA23G1	125	393
C125	38	191 (1)	277 (7)	324 (1)	417 (1)	167 (1)	238 (2)	268 (7)	157 (2)	310 (2)	336 (1)	514 (1)	353(7)	IIdA24G1	150	396
C134	21	191 (1)	235 (1)	342 (3)	417 (1)	169 (3)	223 (3)	277 (1)	157 (2)	310 (2)	312 (4)	514 (1)	353 (7)	IIdA24G1	157	396
C615	53	193 (2)	265 (5)	324 (1)	417 (1)	169 (3)	226(1)	277 (1)	193 (6)	322 (4)	312 (4)	551(3)	353(7)	IIdA24G1	125	393

## Sheet: DESGLOSADO
Sample ID	MLT	MSB	CP47	Cgd1_3670	Cgd6_3940	ML1	Cgd6_5400	5B12	MSC6-7	Cgd3_3850	TP14	ML2	GP60	Farm Number	Province
B433	1	3	1	1	3	2	1	1	1	4	1	5	3	10	Asturias
B549	2	3	1	2	1	2	1	3	1	4	1	5	3	4	Asturias
B551	3	3	1	2	2	2	1	3	1	4	1	5	3	4	Asturias
B637	3	3	1	2	2	2	1	3	1	4	1	5	3	4	Asturias
B532	4	3	1	2	2	2	1	3	1	4	2	5	3	4	Asturias
B463	5	3	1	2	2	2	1	3	1	4	2	7	3	18	Vizcaya
B463	6	3	1	2	2	2	1	3	1	4	2	9	3	18	Vizcaya
B641	7	3	1	2	2	2	1	3	2	5	1	6	3	6	Cantabria
B641	8	3	1	2	2	2	1	4	2	5	1	6	3	6	Cantabria
B524	9	3	1	2	3	1	1	3	1	4	1	6	3	14	Vizcaya
B709	10	3	1	2	3	1	1	3	1	4	2	6	3	14	Vizcaya
B777	11	3	1	2	3	1	1	3	1	4	3	5	3	18	Vizcaya
B776	11	3	1	2	3	1	1	3	1	4	3	5	3	18	Vizcaya
B778	11	3	1	2	3	1	1	3	1	4	3	5	3	18	Vizcaya
B734	12	3	1	2	3	1	1	3	1	4	3	7	3	18	Vizcaya
B750	12	3	1	2	3	1	1	3	1	4	3	7	3	18	Vizcaya
B416	13	3	1	2	3	2	1	1	1	1	2	5	5	60	Vizcaya
B384	14	3	1	2	3	2	1	1	1	4	1	2	3	4	Asturias
B413	15	3	1	2	3	2	1	1	1	4	2	5	3	5	Asturias
B389	16	3	1	2	3	2	1	1	1	4	2	6	5	135	Vizcaya
B556	17	3	1	2	3	2	1	2	1	4	3	7	5	135	Vizcaya
B456	18	3	1	2	3	2	1	2	2	4	2	6	3	12	Cantabria
B417	19	3	1	2	3	2	1	3	1	1	2	5	5	60	Vizcaya
B418	19	3	1	2	3	2	1	3	1	1	2	5	5	60	Vizcaya
B396	20	3	1	2	3	2	1	3	1	1	2	7	3	65	Asturias
B529	21	3	1	2	3	2	1	3	1	2	3	5	3	147	Asturias
B459	22	3	1	2	3	2	1	3	1	3	2	4	3	113	Asturias
B733	23	3	1	2	3	2	1	3	1	3	2	6	3	113	Asturias
B753	24	3	1	2	3	2	1	3	1	4	1	3	3	42	Asturias
B754	25	3	1	2	3	2	1	3	1	4	1	4	3	89	Alava
B550	25	3	1	2	3	2	1	3	1	4	1	4	3	131	Asturias
B385	26	3	1	2	3	2	1	3	1	4	1	4	5	63	Asturias
B773	27	3	1	2	3	2	1	3	1	4	1	5	3	4	Asturias
B534	27	3	1	2	3	2	1	3	1	4	1	5	3	4	Asturias
B644	27	3	1	2	3	2	1	3	1	4	1	5	3	89	Alava
B538	27	3	1	2	3	2	1	3	1	4	1	5	3	4	Asturias
B749	28	3	1	2	3	2	1	3	1	4	1	6	3	3	Cantabria
B457	28	3	1	2	3	2	1	3	1	4	1	6	3	168	Cantabria
B710	29	3	1	2	3	2	1	3	1	4	1	6	5	72	Vizcaya
B639	30	3	1	2	3	2	1	3	1	4	1	7	5	5	Asturias
B640	30	3	1	2	3	2	1	3	1	4	1	7	5	5	Asturias
B707	30	3	1	2	3	2	1	3	1	4	1	7	5	5	Asturias
B536	30	3	1	2	3	2	1	3	1	4	1	7	5	127	Asturias
B412	31	3	1	2	3	2	1	3	1	4	2	3	3	4	Asturias
B415	31	3	1	2	3	2	1	3	1	4	2	3	3	11	Asturias
B747	31	3	1	2	3	2	1	3	1	4	2	3	3	11	Asturias
B748	31	3	1	2	3	2	1	3	1	4	2	3	3	11	Asturias
B484	31	3	1	2	3	2	1	3	1	4	2	3	3	11	Asturias
B539	32	3	1	2	3	2	1	3	1	4	2	4	3	96	Cantabria
B558	32	3	1	2	3	2	1	3	1	4	2	4	3	131	Asturias
B540	32	3	1	2	3	2	1	3	1	4	2	4	3	147	Asturias
B645	33	3	1	2	3	2	1	3	1	4	2	5	3	112	Asturias
B505	33	3	1	2	3	2	1	3	1	4	2	5	3	134	Vizcaya
B448	33	3	1	2	3	2	1	3	1	4	2	5	3	105	Vizcaya
B531	34	3	1	2	3	2	1	3	1	4	2	5	5	127	Asturias
B414	34	3	1	2	3	2	1	3	1	4	2	5	5	5	Asturias
B755	35	3	1	2	3	2	1	3	1	4	2	6	3	96	Cantabria
B555	36	3	1	2	3	2	1	3	1	4	2	6	5	127	Asturias
B435	37	3	1	2	3	2	1	3	1	4	2	8	3	18	Vizcaya
B421	37	3	1	2	3	2	1	3	1	4	2	8	3	127	Asturias
B439	37	3	1	2	3	2	1	3	1	4	2	8	3	127	Asturias
B449	37	3	1	2	3	2	1	3	1	4	2	8	3	127	Asturias
B460	37	3	1	2	3	2	1	3	1	4	2	8	3	127	Asturias
B780	38	3	1	2	3	2	1	3	1	4	3	3	3	112	Asturias
B486	38	3	1	2	3	2	1	3	1	4	3	3	3	51	Asturias
B781	38	3	1	2	3	2	1	3	1	4	3	3	3	112	Asturias
B780	39	3	1	2	3	2	1	3	1	4	3	3	5	112	Asturias
B781	39	3	1	2	3	2	1	3	1	4	3	3	5	112	Asturias
B514	40	3	1	2	3	2	1	3	1	4	3	5	3	14	Vizcaya
B776	40	3	1	2	3	2	1	3	1	4	3	5	3	18	Vizcaya
B778	40	3	1	2	3	2	1	3	1	4	3	5	3	18	Vizcaya
B458	41	3	1	2	3	2	1	3	1	4	3	5	5	5	Asturias
B533	41	3	1	2	3	2	1	3	1	4	3	5	5	161	Asturias
B414	41	3	1	2	3	2	1	3	1	4	3	5	5	5	Asturias
B555	42	3	1	2	3	2	1	3	1	4	3	6	5	127	Asturias
B734	43	3	1	2	3	2	1	3	1	4	3	7	3	18	Vizcaya
B750	43	3	1	2	3	2	1	3	1	4	3	7	3	18	Vizcaya
B736	43	3	1	2	3	2	1	3	1	4	3	7	3	18	Vizcaya
B779	43	3	1	2	3	2	1	3	1	4	3	7	3	18	Vizcaya
B642	43	3	1	2	3	2	1	3	1	4	3	7	3	18	Vizcaya
B643	43	3	1	2	3	2	1	3	1	4	3	7	3	18	Vizcaya
B556	44	3	1	2	3	2	1	3	1	4	3	7	5	135	Vizcaya
B545	45	3	1	2	3	2	1	3	1	5	1	6	3	6	Cantabria
B553	45	3	1	2	3	2	1	3	1	5	1	6	3	18	Vizcaya
B559	46	3	1	2	3	2	1	3	1	6	2	4	2	173	Asturias
B635	46	3	1	2	3	2	1	3	1	6	2	4	2	173	Asturias
B774	47	3	1	2	3	2	1	3	2	4	1	14	3	6	Cantabria
B552	48	3	1	2	3	2	1	3	2	5	1	6	3	6	Cantabria
B544	48	3	1	2	3	2	1	3	2	5	1	6	3	6	Cantabria
B543	48	3	1	2	3	2	1	3	2	5	1	6	3	18	Vizcaya
B545	48	3	1	2	3	2	1	3	2	5	1	6	3	6	Cantabria
B553	48	3	1	2	3	2	1	3	2	5	1	6	3	18	Vizcaya
B775	49	3	1	2	3	2	1	3	2	5	1	6	5	6	Cantabria
B775	50	3	1	2	3	2	1	3	2	5	3	6	5	6	Cantabria
B530	51	3	1	2	3	2	1	4	1	4	2	3	3	107	Asturias
B461	52	3	1	2	3	2	1	4	1	4	2	9	3	113	Asturias
B530	53	3	1	2	3	2	1	4	2	4	2	3	3	107	Asturias
B730	54	3	1	2	3	2	2	2	1	4	1	9	3	137	Vizcaya
B455	55	3	1	2	3	2	2	3	1	4	1	3	3	168	Cantabria
B422	56	3	1	2	3	2	2	3	1	4	1	6	3	137	Vizcaya
B647	56	3	1	2	3	2	2	3	1	4	1	6	3	168	Cantabria
B455	56	3	1	2	3	2	2	3	1	4	1	6	3	168	Cantabria
B713	57	3	1	2	3	2	2	3	1	4	1	9	3	113	Asturias
B547	57	3	1	2	3	2	2	3	1	4	1	9	3	137	Vizcaya
B557	57	3	1	2	3	2	2	3	1	4	1	9	3	137	Vizcaya
B646	57	3	1	2	3	2	2	3	1	4	1	9	3	137	Vizcaya
B541	58	3	1	2	3	2	2	3	1	4	2	4	3	96	Cantabria
B506	59	3	1	2	3	2	2	3	1	4	3	5	5	113	Asturias
B735	60	3	1	2	3	2	2	4	1	4	1	9	3	137	Vizcaya
B388	61	3	1	2	3	2	3	3	1	1	3	5	3	114	Asturias
B554	62	3	1	2	3	2	3	3	2	4	1	7	3	72	Vizcaya
B537	63	3	1	2	3	4	1	3	1	4	2	13	3	89	Alava
B537	64	3	1	2	3	4	1	3	1	4	3	13	3	89	Alava
B542	65	3	1	3	3	2	1	3	2	5	1	6	3	6	Cantabria
B386	66	3	1	4	3	1	1	3	1	4	2	5	6	73	Vizcaya
B386	67	3	1	4	3	1	1	3	1	4	3	5	6	73	Vizcaya
B387	68	3	1	4	3	2	1	3	1	5	2	6	3	96	Cantabria
B546	69	3	1	4	3	2	1	3	1	5	2	14	1	10	Asturias
B438	70	3	2	2	3	2	1	2	1	4	1	5	4	107	Asturias
B420	70	3	2	2	3	2	1	2	1	4	1	5	4	107	Asturias
Excluded
B487		3	1	2	3	2	1	4	1 + 2	4	1	9 + 6	3	135	Vizcaya
B638		3	1	2	3	2	1	2 + 3	1	4	1	5	3 + 5	4	Asturias
